# Supplementary material for: In Early Breast Cancer, the Ratios of Neutrophils, Platelets and Monocytes to Lymphocytes Significantly Correlate with the Presence of Subsets of Circulating Tumor Cells but Not with Disseminated Tumor Cells
Source: Cancers (Basel). 2022 Jul 6;14(14):3299. doi: 10.3390/cancers14143299 (PMC9320225; doi:10.3390/cancers14143299)
Supplement: Supplementary file 1 [file cancers-14-03299-s001.zip]

Archive with 1 entries (1 files):
- cancers-1779396_supplementary.pdf
